# Supplementary material for: Attitudes towards Mandatory Occupational Vaccination and Intention to Get COVID-19 Vaccine during the First Pandemic Wave among Mongolian Healthcare Workers: A Cross-Sectional Survey
Source: Int J Environ Res Public Health. 2021 Dec 29;19(1):329. doi: 10.3390/ijerph19010329 (PMC8751197; doi:10.3390/ijerph19010329)
Supplement: Supplementary file 1 [file ijerph-19-00329-s001.zip]

Archive with 1 entries (1 files):
- ijerph-1520161-supplementary.pdf
